# Supplementary material for: A series of homeopathic remedies-related severe drug-induced liver injury from South India
Source: Hepatol Commun. 2023 Feb 9;7(3):e0064. doi: 10.1097/HC9.0000000000000064 (PMC9916127; doi:10.1097/HC9.0000000000000064)
Supplement: Supplementary file 3 [file hc9-7-e0064-s003.xlsx]

## Sheet: Compounds List
Drugs (Code) --->>		D1	D2	D3	D4	D5	D6	D7	D8	D9	D10	D11	D12	D13	D14	D15
Total Number of compounds present in each product --->>		2	1	3	9	1	4	4	13	16	13	20	13	13	23	21	156
Indication		Covid prevention	Covid prevention	Covid prevention	Gall bladder stones	Excessive hair fall	Covid prevention	Headache	Gilbert's syndrome	Renal stones	Atopic dermatitis	Renal stones	Dyspepsia	Flu-like illness	Allergic cough	Arthritis pains
COMPOUND NAME [0 indicates absence and 1 indicates presence of compound]	Family	Unlabelled	ARSENICUM 30	Unlabelled	Unlabelled	FOLLI PLUS	PULMOLIN	AGARCO	Unlabelled	SARSAPARILLA Q	APIS 3X	BERBERIS VULGARIS Q	LYCOPODIUM	BRYONIA	APOCYNUM	SOLIDAGO	Total of each Compounds
glycolic acid	Acetates	0	0	0	0	0	0	0	0	0	0	0	0	0	1	0	1
ethyl acetate	Acyclic acids	0	0	0	0	0	0	0	1	1	0	0	0	0	0	0	2
acetaldehyde	Aldehyde	0	0	0	0	0	0	0	1	1	1	1	0	1	1	1	7
butyraldehyde,2-methyl	Aliphatic aldehydes	0	0	0	0	0	0	0	0	0	0	0	0	0	0	1	1
isobutyraldehyde	Aliphatic aldehydes	0	0	0	0	0	0	0	0	0	0	0	0	0	0	1	1
echitamine	Alkaloids	0	0	0	0	0	0	0	0	0	0	1	0	0	0	0	1
ethane,1,1-diethoxy	Alkanes	0	0	0	0	0	0	0	0	0	0	0	0	0	1	1	2
deoxy sperguallin	Amidines	0	0	0	1	0	0	0	0	0	0	0	0	0	0	0	1
4-piperidine	Amine	0	0	0	0	0	0	0	0	0	0	0	1	0	0	0	1
dl-citrulline	Amino Acid	0	0	0	1	0	0	0	0	0	0	0	0	0	0	0	1
mannosamine	Amino sugar	0	0	1	1	0	0	0	0	0	0	0	0	0	0	0	2
gentamicin A	Antibiotic	0	0	1	1	0	0	0	0	0	0	0	0	0	0	0	2
gentamicin B	Antibiotic	0	0	1	1	0	0	0	0	0	0	0	0	0	0	0	2
gentamicin x	Antibiotic	0	0	0	1	0	0	0	0	0	0	0	0	0	0	0	1
paromomycin	Antibiotic	0	0	0	0	0	0	0	0	0	0	0	0	0	0	1	1
vanillin	Benzaldehydes	0	0	0	0	0	1	0	0	0	0	0	0	0	0	0	1
nordazepam	Benzazepines	0	0	0	0	1	0	0	0	0	0	0	0	0	0	0	1
asarone	benzene derivatives	0	0	0	0	0	0	1	0	0	0	0	0	0	0	0	1
methyl benzoate	Benzoate	0	0	0	0	0	0	0	0	1	0	0	0	0	0	0	1
piperine	Benzodioxoles	0	0	0	0	0	1	0	0	0	0	0	0	0	0	0	1
thunbergol	Benzofurans	0	0	0	0	0	0	0	0	0	0	1	0	0	0	0	1
berbine	Benzylisoquinolines	0	0	0	0	0	0	0	0	0	0	1	0	0	0	0	1
methyl cholate	Bile acid	0	0	0	0	0	0	0	0	0	0	0	0	0	1	0	1
isovaleraldehyde	Butanal	0	0	0	0	0	0	0	0	0	0	1	0	0	0	1	2
benzoic acid	Carboxylic acid	0	0	0	0	0	0	0	0	1	0	0	0	0	0	0	1
phthalic acid	Carboxylic acid	0	0	0	0	0	0	0	1	0	0	0	0	0	0	0	1
tachyhydrite	Chloride Mineral	0	0	0	0	0	0	0	0	0	0	1	0	0	1	1	3
Eugenol	Cinnamates	0	0	0	0	0	1	0	0	0	0	0	0	0	0	0	1
trans-1,2-diphenyl cyclobutane	Cyclobutanes	0	0	0	0	0	0	1	0	0	0	0	0	0	0	0	1
pachybioside,methyl-(+)-	Disaccharide	0	0	0	0	0	0	0	0	0	0	0	0	0	1	0	1
phytol	Diterpene	0	0	0	0	0	0	0	0	0	0	0	0	0	0	1	1
caprylone	Fatty acid	0	0	0	0	0	0	0	1	0	0	0	0	0	0	0	1
ethyl-9a-linoleate	Fatty Acid	0	0	0	0	0	0	0	0	0	0	0	0	0	0	1	1
lauric acid,methyl ester	Fatty Acid	0	0	0	0	0	0	0	1	1	0	0	0	0	0	0	2
methyl isomyristate	Fatty acid	0	0	0	0	0	0	0	0	0	0	1	0	0	0	0	1
methyl stearate	Fatty Acid	0	0	0	0	0	0	0	1	1	0	0	0	0	0	0	2
myristic acid	Fatty Acid	0	0	0	0	0	0	0	1	1	0	0	0	0	0	0	2
N-caprylic acid	Fatty acid	0	0	0	0	0	0	0	1	0	0	0	0	0	0	0	1
palmitic acid,ethyl ester	Fatty Acid	0	0	0	0	0	0	0	0	0	0	0	0	0	1	1	2
palmitic acid,methyl ester	Fatty Acid	0	0	0	0	0	0	0	1	1	0	1	1	1	0	0	5
palmitin,1,2-di	Fatty Acid	0	1	0	0	0	0	1	0	0	0	0	0	0	0	0	2
capric acid,methyl ester	Fatty acid ester	0	0	0	0	0	0	0	0	1	0	0	0	0	0	0	1
n-propyl linoleate	Fatty acid ester	0	0	0	0	0	0	0	1	0	0	0	0	0	0	1	2
trans-13-octadecanoic acid,methyl ester	Fatty acid ester	0	0	0	0	0	0	0	0	0	0	0	0	1	0	0	1
erucylamide	Fatty amide	0	0	0	0	0	0	0	0	1	0	0	0	0	1	0	2
a-butyl-c-butyyrolactone	Fatty esters	0	0	0	0	0	0	0	0	0	0	0	0	0	1	0	1
formic acid,ethyl ester	Formate ester	0	0	0	0	0	0	0	0	0	0	0	0	0	1	1	2
betamethasone acetate	glucocorticoid	0	0	0	0	0	0	0	0	1	0	0	0	0	0	0	1
desulphosinigrin	Glucosides	0	0	0	0	0	0	0	0	0	0	1	0	0	1	0	2
Linolenin,1-mono	Glycerolipid	0	0	0	0	0	0	0	0	0	1	1	0	0	1	0	3
desulphosinigrin	Glycosides	0	0	0	1	0	0	0	0	0	0	0	0	0	0	0	1
digitoxin	Glycosides	0	0	0	0	0	0	0	0	0	0	0	0	0	0	1	1
a-N-Normethadone	Opiods	0	0	0	0	0	0	1	0	0	0	0	0	0	0	0	1
megastigmatrienone	ketones	0	0	0	0	0	0	0	0	1	0	0	0	0	0	0	1
linolelaidic acid,methyl ester	Lipid peroxides	0	0	0	0	0	0	0	0	0	0	1	0	0	0	0	1
muramic acid	Monocarboxylic acid	0	0	0	1	0	0	0	0	0	0	0	0	0	0	0	1
d mannose	monosaccharides	1	0	0	0	0	0	0	0	0	0	0	0	0	0	0	1
ethyl hexopyranoside	monosaccharides	0	0	0	0	0	0	0	0	0	0	0	0	0	0	1	1
ethyl-a-d-glucopyranoside	monosaccharides	0	0	0	0	0	0	0	0	0	0	0	0	0	1	0	1
R-limonene	Monoterpene	0	0	0	1	0	0	0	0	0	0	0	0	0	0	0	1
nitrosomethane	nitroso compounds	0	0	0	0	0	0	0	0	0	0	1	1	0	0	0	2
2,4-di-tert-butylphenol	Phenol	0	0	0	0	0	0	0	0	1	1	1	1	1	1	1	7
c-sitosterol	Phytosterols	0	0	0	0	0	0	0	0	0	0	0	0	0	1	0	1
sitosterol	Phytosterols	0	0	0	0	0	0	0	0	0	0	0	0	0	0	1	1
levomenthol	Prenol Lipids	0	0	0	0	0	1	0	0	0	0	0	0	0	0	0	1
24,25-dihydroxy cholecalciferol	Secosteroids	0	0	0	0	0	0	0	0	0	1	1	0	0	0	0	2
corymbolone	sesquiterpenes	0	0	0	0	0	0	0	0	0	0	0	0	0	1	0	1
diosgenin	Steroid	0	0	0	0	0	0	0	1	1	0	0	0	0	0	0	2
sarsapogenin-3-tosylate	Steroid	0	0	0	0	0	0	0	0	1	0	0	0	0	0	0	1
sarsapogenin	Sterols	0	0	0	0	0	0	0	1	0	0	0	0	0	0	0	1
2-myristynoyl pantetheine	Sulfhydryl compounds	0	0	0	0	0	0	0	0	0	0	1	0	1	0	0	2
brookite	Titanium dioxide mineral	0	0	0	0	0	0	0	0	0	0	0	0	0	1	0	1
melezitose	Trisaccharide	1	0	0	0	0	0	0	0	0	0	0	0	0	0	0	1
neotigogenin	Triterpenes	0	0	0	0	0	0	0	1	0	0	0	0	0	0	0	1
obacunone	Triterpenes	0	0	0	0	0	0	0	0	1	0	0	0	0	0	0	1
metarossite	Vanadium Oxysalt	0	0	0	0	0	0	0	0	0	0	0	0	0	1	0	1
arsenazo 1;2-(1;8-dihydroxy-3;6-disulfo-2-naphthylazo)- benzenearsonic acid;TRI	Heavy metal compound	0	0	0	0	0	0	0	0	0	1	0	1	0	0	0	2
arsenazo II;4;4-diarsono-biphenyl-3;3-BIS (2-azo-1;8-dihydroxynaphthalen)-3;6	Heavy metal compound	0	0	0	0	0	0	0	0	0	1	0	1	0	0	0	2
arsenazo III;18-dihydroxy-27-BIS(2-aresonophenylazo)- naphthalen-36-disulphonic A	Heavy metal compound	0	0	0	0	0	0	0	0	0	1	0	1	0	0	0	2
carbonate;copper(II)	Heavy metal compound	0	0	0	0	0	0	0	0	0	0	0	0	1	0	0	1
chloride;calcium;dihydrate	Heavy metal compound	0	0	0	0	0	0	0	0	0	1	1	0	0	1	1	4
chloride;chromium(III);hydrate	Heavy metal compound	0	0	0	0	0	0	0	0	0	1	1	1	0	1	1	5
chloride;cobalt(II);hexahydrate	Heavy metal compound	0	0	0	0	0	0	0	0	0	1	1	1	0	1	1	5
chloride;lithium;monohydrate	Heavy metal compound	0	0	0	0	0	0	0	0	0	1	1	1	0	1	1	5
chloride;manganese(II);tetrahydrate	Heavy metal compound	0	0	0	0	0	0	0	0	0	1	1	1	0	1	1	5
complex of Co(III);tetraamminecarbonatecobalt(III)nitrate	Heavy metal compound	0	0	0	0	0	0	0	0	0	0	0	0	1	0	0	1
nitrate;calcium;tetrahydrate	Heavy metal compound	0	0	0	0	0	0	0	0	0	0	0	1	0	0	0	1
nitrate;dysprosium(III);pentahydrate	Heavy metal compound	0	0	0	0	0	0	0	0	0	0	0	0	1	0	0	1
nitrate;manganese(II);tetrahyrdate	Heavy metal compound	0	0	0	0	0	0	0	0	0	0	0	0	1	0	0	1
nitrate;silver(I)	Heavy metal compound	0	0	0	0	0	0	0	0	0	0	0	0	1	0	0	1
nitrate;zirconium(IV);pentahydrate	Heavy metal compound	0	0	0	0	0	0	0	0	0	0	0	0	1	0	0	1
nitrattte;nickel(II);hexahydrate	Heavy metal compound	0	0	0	0	0	0	0	0	0	0	0	0	1	0	0	1
nitrtae;cobalt(II);hexahydrate	Heavy metal compound	0	0	0	0	0	0	0	0	0	0	0	0	1	0	0	1
phosphite(III);vanady(IV);hydrate	Heavy metal compound	0	0	0	0	0	0	0	0	0	1	0	1	0	0	0	2
																	156
Alcohol (% v/v)									0.158	0.183		0.195		0.00058	0.00056	0.00053
												0.001 % (methanol)
